# Supplementary material for: Glyoxal as an alternative fixative for single-cell RNA sequencing
Source: G3 (Bethesda). 2023 Jul 26;13(10):jkad160. doi: 10.1093/g3journal/jkad160 (PMC10542564; doi:10.1093/g3journal/jkad160)
Supplement: jkad160_Supplementary_Data [file jkad160_supplementary_data.zip]

Archive with 4 entries (4 files):
- Supplementary_figures_and_figure_legends_G3-2023-404239.pdf
- Supplementary_table_caption_G3-2023-404239.pdf
- Table_S1_G3-2023-404239.xlsx
- Table_S2_G3-2023-404239.xlsx
