# Supplementary material for: Glyoxal as an alternative fixative for single-cell RNA sequencing
Source: G3 (Bethesda). 2023 Jul 26;13(10):jkad160. doi: 10.1093/g3journal/jkad160 (PMC10542564; doi:10.1093/g3journal/jkad160)
Supplement: jkad160_Supplementary_Data [file jkad160_supplementary_data.zip › Table_S1_G3-2023-404239.xlsx]

## Sheet: Table S1
Unfixed Drosophila Kc167 cells	Glyoxal fixed Drosophila Kc167 cells	Unfixed human HEK 293 T cells	Glyoxal fixed human HEK 293 T cells
RpL28	CR40469	MT-RNR2	MT-RNR2
RpS29	MRE16	RPS2	MT-CO1
MRE16	RpL21	RPS6	RPS6
RpL21	RpS29	RPLP1	MT-CO3
RpS26	RpL28	RPL13	RPS2
CR40469	RpL24	MT-CO1	MT-CYB
RpL24	Df31	HSP90AA1	HSP90AA1
eEF1alpha1	RpL41	RPS4X	MT-CO2
RpS8	RpS8	RPS8	RPLP1
RpL15	RpS26	RPS19	NPM1
RpS20	eEF1alpha1	HSP90AB1	MT-ATP6
RpLP1	mt:CoII	MT-CO3	PTMA
RpL5	RpL15	NPM1	MT-ND4
RpS12	RpL10	RPS14	RPS8
RpS11	RpS4	GNB2L1	RPL13
RpL10	RpL5	RPL8	HSP90AB1
RpL13A	RpLP1	PTMA	NCL
RpS4	RpS11	RPL3	MT-ND2
RpL41	RpS18	HSPD1	MT-ND1
RpS7	RpS27	NCL	PABPC1
RpS25	RpL26	RPS18	HSPD1
RpL23	RpS28b	RPS27A	MT-RNR1
RpLP2	RpLP2	RPL11	SERBP1
RpL23A	RpS20	RPL10	RPL5
RpL18A	RpL11	RPL5	NEFM
RpS18	RpS12	RPS15	MT-ND5
RpS27	RpS10b	RPL35	RPS19
RpL37a	RpS7	RPS12	RPS4X
RpL26	RpL23	RPL32	HNRNPA2B1
RpS15	RpL13A	HIST1H4C	RPL14
RpL11	RpL18A	RPL34	RPL11
RpS28b	mt:CoI	HNRNPA2B1	RPL35
RpL27	Act5C	RPL4	GNB2L1
RpL35	RpL23A	MT-CO2	RPS18
RpL38	RpL38	RPL14	RPL6
RpS27A	RpL37a	RPL6	MT-ND4L
Df31	RpL27	MT-CYB	RPS15
RpS10b	RpL17	RPS23	RPL3
RpS6	RpL8	RPL13A	RPS14
RpL27A	RpS23	SERBP1	RPL10
RpS23	RpS19a	RPL27	MALAT1
RpL8	RpS27A	RPS3	RPS7
RpL32	RpS5a	RPL31	RPL32
RpL13	RpL35	RPS5	RPL34
RpL6	RpL6	RPS16	RPL13A
RpS5a	RpS25	PARP1	RPS27A
RpL14	RpS6	UBB	RPL8
RpS19a	sqd	RPS13	NUCKS1
RpS24	RpL27A	RPS7	RPS24
RpL36	14-3-3epsilon	YBX1	MT-ND3
RpL17	RpS15	PABPC1	HNRNPU
RpL7	RpL32	RPLP2	PARP1
sesB	eEF2	RPLP0	RPL4
RpS13	RpS13	RPL12	RPLP2
eEF2	14-3-3zeta	MT-ATP6	RPSA
RpL37A	bic	RPL35A	RPS23
sqd	RpL36	NUCKS1	RPL31
RpL10Ab	mt:CoIII	RPSA	XIST
RpL40	RpS24	RPL27A	RPS12
RpS3A	pAbp	RPL15	EEF1A1
RpL7A	RpL14	ENO1	RPS16
RpL30	RpL7	RPL21	RPL21
RpL31	RpL7A	HNRNPU	YBX1
RpS2	RpL13	MT-ND4	RPL37A
Act5C	sesB	RPS11	RPLP0
RpL3	RpL3	RPL7A	RPL35A
sta	CNBP	RPL18	RPL12
mt:CoII	Cam	RPL7	HIST1H4C
RpS17	RpL40	MALAT1	HNRNPA1
RpS9	HmgD	RPL37A	RPL24
RpL19	ATPsynC	RPL19	HMGB1
RpS16	RpS16	RPL24	RPL27A
RpL9	RpS30	MT-ND1	ENO1
14-3-3epsilon	RpS3A	H2AFZ	RPL15
RpL36A	mt:ATPase6	GAPDH	RPL27
CNBP	RpL10Ab	NACA	RPL7
RpL35A	RpS9	RPS24	RPS3
RpS30	RpL37A	LDHB	RPL7A
bic	Cyp1	RPL30	RPL18
RpS3	RpL31	RPS27	RPL19
RpL39	RpL19	MT-ND2	RPS13
RpLP0	alphaTub84B	RPL23	MT-ATP8
alphaTub84B	RpLP0	RPS15A	HMGN2
RpL12	RpL35A	TUBA1B	RPS3A
eIF4A	chic	HNRNPA1	NACA
pAbp	RpS2	TXN	RPS27
14-3-3zeta	RpS17	FAU	HNRNPC
RpS14a	Hsp83	RPS20	RPL23
RpL18	RpL36A	EEF1A1	RPL36
mt:CoI	RpS14a	FTH1	RPS15A
Cyp1	CG9821	MT-ND5	RPS11
eEF5	RpL9	RPS3A	HNRNPA3
CG9821	RpS3	ACTG1	UBB
RpL29	sta	RANBP1	FTH1
ATPsynC	eIF4A	RPL10A	RANBP1
Cam	betaTub56D	HNRNPC	RPS28
mt:CoIII	RpL12	RPL37	CCT6A
HmgD	RpL30	CCT6A	RPS5
mt:ATPase6	smt3	RPL36	RPS20
RpS21	fax	RPS28	YWHAE
