# Supplementary material for: Glyoxal as an alternative fixative for single-cell RNA sequencing
Source: G3 (Bethesda). 2023 Jul 26;13(10):jkad160. doi: 10.1093/g3journal/jkad160 (PMC10542564; doi:10.1093/g3journal/jkad160)
Supplement: jkad160_Supplementary_Data [file jkad160_supplementary_data.zip › Table_S2_G3-2023-404239.xlsx]

## Sheet: Table S2
Unfixed Drosophila Kc167 cells Rep1	Unfixed Drosophila Kc167 cells Rep2	Glyoxal fixed Drosophila Kc167 cells Rep1	Glyoxal fixed Drosophila Kc167 cells Rep2	Unfixed human HEK 293 T cells Rep1	Unfixed human HEK 293 T cells Rep2	Glyoxal fixed human HEK 293 T cells Rep1	Glyoxal fixed human HEK 293 T cells Rep2
CR40469	RpL28	CR40469	MRE16	MT-RNR2	MT-RNR2	MT-RNR2	MT-RNR2
MRE16	RpS29	MRE16	RpS29	RPS2	RPS2	MT-CO1	MT-CO3
RpL21	RpS26	RpL21	RpL28	RPS6	RPS6	RPS6	MT-CO1
RpL28	RpL21	RpS29	RpL21	MT-CO1	RPLP1	MT-CO3	RPS6
RpS26	RpL15	RpL28	RpL41	RPLP1	RPL13	RPS2	RPS2
RpL41	RpL24	RpL24	RpL24	RPL13	HSP90AA1	NEFM	HSP90AA1
RpS8	eEF1alpha1	Df31	RpL15	MT-CO3	RPS4X	MT-CYB	MT-CO2
eEF1alpha1	RpS8	eEF1alpha1	CR40469	RPL3	RPS8	NPM1	MT-ATP6
RpS29	MRE16	RpS26	RpS8	RPS4X	HSP90AB1	PTMA	RPLP1
RpLP1	RpS20	mt:CoII	RpL5	NPM1	RPS19	MT-ND4	MT-CYB
RpL24	RpL5	RpS8	RpS26	YBX1	MT-CO1	MT-CO2	PTMA
RpL38	RpLP1	RpL41	Df31	RPS18	NPM1	HSP90AA1	PABPC1
RpS27	RpS12	RpLP1	RpS4	PTMA	MT-CO3	RPLP1	NPM1
RpS11	RpS11	RpS27	eEF1alpha1	RPS8	RPL8	MT-ATP6	RPS8
RpL13A	CR40469	mt:CoI	RpL10	RPS19	RPS14	MT-ND2	MT-ND4
RpL27A	RpS4	RpS11	RpS18	HSPD1	GNB2L1	MT-RNR1	HSP90AB1
RpL10	RpL10	RpL10	RpL11	HSP90AB1	RPS27A	RPL13	RPL13
RpL26	RpL13A	Act5C	RpS11	RPL14	PTMA	NCL	MT-ND1
RpS7	RpL23A	RpS4	RpLP2	HNRNPA2B1	NCL	HSPD1	NCL
RpL23	RpS25	RpL26	RpLP1	RPL4	RPL11	RPS8	MT-ND2
RpS20	RpS7	RpS18	RpL23	RPL10	HSPD1	MT-ND1	RPS19
Df31	RpLP2	RpS28b	RpS27	RPL5	RPL35	SERBP1	HSPD1
RpS25	RpS18	RpS10b	RpS20	RPL13A	RPS15	HSP90AB1	RPL5
RpS12	RpL18A	RpS7	RpL26	GNB2L1	RPL10	MT-ND5	RPS4X
RpL18A	RpL23	RpL5	RpS28b	RPL15	RPS18	RPL5	MT-ND3
RpL15	RpL11	RpS20	RpS12	RPS14	RPL3	RPL14	MALAT1
RpS28b	RpL37a	RpL13A	mt:CoII	NCL	RPL5	RPS4X	SERBP1
RpLP2	RpS15	RpL18A	RpL23A	RPL32	RPS12	HNRNPA2B1	MT-ND5
RpS10b	RpL41	RpLP2	RpL8	RPLP0	HIST1H4C	RPS19	RPL35
RpL37a	RpL26	RpS12	RpL38	RPL11	RPL34	RPS18	HNRNPA2B1
RpS18	RpS27	RpL37a	RpL35	NEFM	MT-CO2	MT-ND4L	MT-RNR1
RpS23	RpS28b	RpS23	RpL27	RPS15	RPL32	RPL11	GNB2L1
RpL5	RpL27	RpL15	RpL13A	SERBP1	RPS5	RPL6	NUCKS1
RpS4	RpL35	RpL27A	RpL18A	RPS27A	RPL27	RPL3	RPS15
RpS27A	RpS27A	RpL17	RpL17	RPS23	MT-CYB	GNB2L1	RPS14
RpS15	RpS6	RpL23	RpS7	RPL8	RPL6	HNRNPU	RPL11
RpL8	RpL32	RpL27	RpL37a	HSP90AA1	RPS3	EEF1A1	RPS27A
RpL27	Df31	RpS19a	RpS10b	RPL35	RPL4	RPL10	RPL14
sesB	RpL13	RpL38	RpS25	PARP1	HNRNPA2B1	RPS7	RPL34
RpL23A	RpS10b	RpS27A	RpS5a	RPL31	RPS16	RPL13A	RPL6
RpL35	RpL6	RpL6	RpS23	MT-ATP6	RPS23	RPL32	RPL3
Act5C	RpL8	RpL11	RpS27A	MT-ND4	RPL14	PABPC1	RPS24
RpL11	RpS23	RpL23A	RpS19a	HNRNPA1	RPL31	RPL35	RPLP2
RpL13	RpS5a	14-3-3zeta	RpL32	RPL6	PABPC1	RPS15	RPL8
RpL6	RpL38	sqd	RpS15	MT-CYB	SERBP1	PARP1	RPS18
RpL32	RpL14	eEF2	RpL36	RPS7	RPL13A	RPL4	RPS7
RpS19a	RpL27A	RpS5a	RpS6	MT-CO2	NUCKS1	HNRNPA1	RPL32
RpS6	RpS19a	bic	RpL6	RPL21	UBB	RPS14	RPL37A
RpS5a	RpL36	14-3-3epsilon	sqd	EEF1A1	RPS13	RPL34	RPL10
RpL17	RpS24	RpS6	mt:ATPase6	RPL34	MALAT1	RPL8	RPSA
sqd	RpL7	mt:CoIII	14-3-3epsilon	RPS12	RPLP2	XIST	RPS12
RpS24	RpL17	RpL8	RpS13	RPL39	ENO1	RPS27A	YBX1
mt:CoII	eEF2	RpS13	RpL7	RPSA	RPL35A	RPS24	RPS16
14-3-3epsilon	RpL37A	RpS25	Cam	RPL27A	PARP1	RPS23	MT-ND4L
RpL14	RpS13	RpL35	eEF2	RPS13	RPL12	HMGB1	RPL13A
RpL7	sesB	RpS15	RpL27A	RPL12	RPS7	RPL21	RPL31
RpS13	RpL10Ab	ATPsynC	RpS24	RPS3	RPS11	RPLP0	RPL35A
RpS3A	RpL40	HmgD	Act5C	UBB	RPSA	RPL15	RPS23
RpL36	sqd	RpL32	RpL13	HNRNPU	RPL27A	RPL12	HIST1H4C
RpL7A	RpL7A	sesB	pAbp	HIST1H4C	MT-ATP6	RPL31	RPL27
RpL39	RpS3A	RpL14	RpL7A	RPLP2	HNRNPU	RPSA	PARP1
CNBP	RpL30	Hsp83	CNBP	RPS27	RPL7A	MT-ATP8	RPL4
RpL31	sta	RpS24	RpL14	RPL7	RPLP0	RPLP2	HNRNPU
RpL40	RpS9	pAbp	bic	RPL35A	RPL18	NUCKS1	XIST
mt:CoI	RpS2	RpL7A	mt:CoI	RPS16	RPL21	RPL39	RPL24
RpL10Ab	RpL3	RpL36	RpS9	RPS15A	MT-ND4	ENO1	RPL27A
Cyp1	RpL31	RpL13	14-3-3zeta	RPL27	RPL19	RPS3A	RPS3
RpS2	RpS17	RpL3	RpL3	RPL26	RPL37A	RPL7	RPLP0
RpL36A	RpL19	RpL7	RpL37A	MT-ND2	RPL7	RPS12	RPL7A
eEF2	RpL9	RpL40	RpS16	RPS24	H2AFZ	MALAT1	RPL21
RpS30	RpS16	CNBP	RpL40	RPL18	RPL15	HNRNPC	RPL12
bic	mt:CoII	RpS3A	sesB	RPS3A	RPL24	HMGN2	RPL18
RpL35A	RpL35A	RpS30	RpS30	RPL24	NACA	HNRNPA3	RPL23
RpL3	RpS30	Cam	mt:CoIII	TUBA1B	GAPDH	RPL26	RPS11
RpS16	RpL36A	RpS16	RpL19	MT-ND1	YBX1	HIST1H4C	ENO1
RpL9	Act5C	alphaTub84B	RpS17	HNRNPC	MT-ND1	RPL24	RPS13
RpS17	RpS3	Cyp1	RpL35A	RPL7A	RPL30	RPL19	RPL19
ATPsynC	CNBP	RpL10Ab	RpL10Ab	RPL37A	LDHB	RPL35A	RPL7
RpL37A	bic	RpL31	RpS2	HNRNPA3	RPS24	RPL36	HMGB1
mt:CoIII	14-3-3epsilon	chic	RpL31	GAPDH	RPL23	RPS16	RPS20
RpL30	eIF4A	RpS9	RpLP0	RPL19	FAU	RPS15A	RPL15
RpL12	RpLP0	RpLP0	sta	LDHB	RPS20	RPS13	NACA
awd	alphaTub84B	RpL37A	RpS3A	RPS11	TXN	YBX1	RPS5
RpL19	pAbp	RpS14a	RpL9	XIST	MT-ND2	RPL27A	RPS27
RpLP0	RpL12	RpL19	Cyp1	MT-ND5	RPS27	NACA	RPL30
RpS3	RpS14a	RpL36A	RpS3	RPS5	TUBA1B	RPL18	RANBP1
sta	14-3-3zeta	CG9821	RpL36A	ENO1	FTH1	RPS27	UBB
14-3-3zeta	RpL18	RpS2	RpL18	NACA	ACTG1	RPS3	EEF1A1
alphaTub84B	RpL39	RpL35A	chic	NUCKS1	RPS15A	RPL37A	RPS28
pAbp	eEF5	fax	CG9821	PABPC1	UBA52	RPL7A	CCT6A
RpS9	CG9821	mt:ATPase6	RpL30	PPIA	PSMA4	MT-ND3	HMGN2
RpS14a	RpL29	betaTub56D	RpL29	HMGB1	RANBP1	UBB	TXN
HmgD	Cyp1	RpS17	HmgD	EEF2	RPL10A	FTH1	RPS15A
Hsp83	CG15784	awd	eEF5	RPL23	CCT6A	YWHAE	NAP1L1
eEF5	mt:CoI	eIF4A	smt3	TXN	RPL37	RPL27	PSMA7
RpL29	mt:ATPase6	RpS3	RpL39	H2AFZ	MT-ND5	CCT3	FTH1
eIF4A	Cam	RpL9	RpS14a	RANBP1	RPL36	PA2G4	RPL36
RpL18	RpS21	lost	RpL12	RPS28	RPS28	PPIA	RPL37
RpL4	RpL34b	RpL12	alphaTub84B	RPL10A	PSMA7	RPS28	HNRNPA1
chic	Rack1	smt3	eIF4A	RPL30	RPS3A	CCT6A	HNRNPDL
